# Supplementary material for: Fructooligosaccharides (FOS) differentially modifies the in vitro gut microbiota in an age-dependent manner
Source: Front Nutr. 2023 Jan 12;9:1058910. doi: 10.3389/fnut.2022.1058910 (PMC9879625; doi:10.3389/fnut.2022.1058910)
Supplement: Supplementary file 1 [file Data_Sheet_1.xlsx]

## Sheet: Raw data
Sample n°	Donor	Donor group	Timepoint	Treatment	Acetate (mM)	Propionate (mM)	Butyrate (mM)	Valerate (mM)	Caproate (mM)	Isobutyrate (mM)	Isovalerate (mM)	Isocaproate (mM)	BCFA (mM)	total SCFA (mM)
145	Donor 19	Adult (25-35y)	6h	Blank	5.16601	1.33886	0.496136	0.0490474	0.0201032	0.0486986	0.0755761	0.0239864	0.148261	7.07016
146	Donor 20	Adult (25-35y)	6h	Blank	6.57019	2.30572	0.635082	0.0483835	0	0.0624064	0.0926548	0	0.155061	9.55937
147	Donor 21	Adult (25-35y)	6h	Blank	7.10553	3.4473	1.56622	0.0871039	0.0223338	0.0807115	0.139875	0.0237304	0.244317	12.2285
148	Donor 22	Adult (25-35y)	6h	Blank	4.68038	2.14125	0.350133	0.0437288	0.0229064	0.0578252	0.0855475	0	0.143373	7.2384
149	Donor 23	Adult (25-35y)	6h	Blank	4.80253	1.46709	0.329707	0.0430882	0.0283488	0.063486	0.123678	0	0.187164	6.67077
150	Donor 24	Adult (25-35y)	6h	Blank	5.39272	1.66494	0.658599	0.114966	0.0304144	0.053812	0.0930224	0	0.146834	7.86165
151	Donor 19	Adult (25-35y)	6h	FOS	15.7604	1.42198	0.616899	0.060037	0.0216733	0.0515003	0.0732752	0	0.124775	17.881
152	Donor 20	Adult (25-35y)	6h	FOS	22.8938	3.49259	0.634744	0.0435601	0	0.0543725	0.0638446	0.0196644	0.137881	27.0647
153	Donor 21	Adult (25-35y)	6h	FOS	9.54134	3.85769	1.69661	0.0879907	0	0.0845616	0.14815	0.0296127	0.262324	15.1836
154	Donor 22	Adult (25-35y)	6h	FOS	5.60959	2.44794	0.402545	0.0464255	0	0.0557617	0.0925737	0	0.148335	8.50649
155	Donor 23	Adult (25-35y)	6h	FOS	6.63438	1.43952	0.384383	0.0444746	0.0294126	0.0652083	0.119239	0	0.184447	8.53216
156	Donor 24	Adult (25-35y)	6h	FOS	13.7666	3.65792	0.699846	0.0944056	0.0329499	0.0519519	0.060213	0	0.112165	18.2517
169	Donor 19	Adult (25-35y)	24h	Blank	11.5213	4.78224	3.10462	0.466905	0.0240597	0.302937	0.677502	0.0300876	1.01053	19.8991
170	Donor 20	Adult (25-35y)	24h	Blank	12.9231	6.29585	2.8105	1.06699	0.0163601	1.12621	2.05665	0	3.18286	23.1128
171	Donor 21	Adult (25-35y)	24h	Blank	13.5883	5.2209	2.25789	1.48611	0.0276639	0.357851	0.709031	0.0325011	1.09938	22.5809
172	Donor 22	Adult (25-35y)	24h	Blank	10.7615	4.72013	2.00628	0.0681204	0.0246829	0.124802	0.271631	0	0.396433	17.5807
173	Donor 23	Adult (25-35y)	24h	Blank	12.1932	3.75036	2.38355	0.252428	0.0295626	0.248987	0.501531	0.0644981	0.815016	18.6091
174	Donor 24	Adult (25-35y)	24h	Blank	11.934	3.59874	3.9818	1.45501	0.0804781	1.06562	1.96712	0	3.03274	21.0501
175	Donor 19	Adult (25-35y)	24h	FOS	31.9516	10.5699	5.36168	0.379763	0.0203376	0.0773279	0.116266	0	0.193594	48.2833
176	Donor 20	Adult (25-35y)	24h	FOS	37.0348	8.30946	4.88192	0.089916	0	0.0793845	0.126962	0	0.206347	50.3161
177	Donor 21	Adult (25-35y)	24h	FOS	28.6699	8.09805	3.77714	1.08585	0.0241819	0.171585	0.289907	0.0321005	0.493592	41.6551
178	Donor 22	Adult (25-35y)	24h	FOS	23.3337	14.1859	2.05011	0.077388	0	0.104672	0.171021	0.019121	0.294814	39.6472
179	Donor 23	Adult (25-35y)	24h	FOS	26.1352	9.65022	2.88513	0.179199	0.024059	0.171338	0.239753	0.0558193	0.466911	38.8738
180	Donor 24	Adult (25-35y)	24h	FOS	24.6491	12.0319	5.37004	2.14491	0.0704969	0.807361	1.36549	0	2.17285	44.2664
193	Donor 25	Adult (35-50y)	6h	Blank	5.00793	1.739	0.338136	0.066483	0	0.0509965	0.0879859	0.0515208	0.190503	7.15155
194	Donor 26	Adult (35-50y)	6h	Blank	3.35708	2.15149	0.285849	0.0468599	0.0198737	0.0452868	0.0681982	0.0465614	0.160046	5.86115
195	Donor 27	Adult (35-50y)	6h	Blank	4.55286	1.63417	0.172633	0.0330362	0	0.0445495	0.0724818	0	0.117031	6.39269
196	Donor 28	Adult (35-50y)	6h	Blank	7.00709	3.94412	1.36597	0.0908091	0	0.0624616	0.111707	0.0510733	0.225242	12.408
197	Donor 29	Adult (35-50y)	6h	Blank	4.68059	0.829377	0.15268	0.044654	0.0194995	0	0.0587478	0.0446129	0.103361	5.7268
198	Donor 30	Adult (35-50y)	6h	Blank	4.38427	1.39467	0.164664	0	0.0181219	0.0419312	0.0624085	0.0489432	0.153283	5.96173
199	Donor 25	Adult (35-50y)	6h	FOS	12.5221	1.78161	0.331605	0.0611904	0.0168593	0.0515513	0.085166	0.0438674	0.180585	14.7134
200	Donor 26	Adult (35-50y)	6h	FOS	5.47043	5.10412	0.311263	0.0533438	0.0208385	0.0453962	0.0593632	0.0413456	0.146105	10.96
201	Donor 27	Adult (35-50y)	6h	FOS	5.00516	1.87076	0.16887	0.035165	0.0173101	0.0448413	0.0890266	0	0.133868	7.09727
202	Donor 28	Adult (35-50y)	6h	FOS	13.3552	7.80188	1.7959	0.0775869	0	0.0568022	0.0953161	0	0.152118	23.0306
203	Donor 29	Adult (35-50y)	6h	FOS	7.29557	0.531749	0.114248	0.0429313	0.0206805	0.0391656	0.0501393	0	0.0893049	8.00518
204	Donor 30	Adult (35-50y)	6h	FOS	4.62929	1.40993	0.188359	0.0363962	0.0183715	0.042495	0.060225	0	0.10272	6.28235
217	Donor 25	Adult (35-50y)	24h	Blank	14.0833	4.73308	2.09559	1.31311	0.0224442	0.453292	0.925678	0.0450834	1.42405	22.2476
218	Donor 26	Adult (35-50y)	24h	Blank	12.5733	5.81929	2.50008	0.483125	0.0228884	0.311892	0.670266	0.0486502	1.03081	21.3987
219	Donor 27	Adult (35-50y)	24h	Blank	10.9872	5.34561	2.25395	0.135187	0.0180676	0.644586	1.52982	0.0374946	2.2119	18.74
220	Donor 28	Adult (35-50y)	24h	Blank	12.25	5.96263	2.80561	1.39752	0.0207613	0.241192	0.476089	0.0620151	0.779297	22.4365
221	Donor 29	Adult (35-50y)	24h	Blank	15.176	3.26905	1.54983	1.24211	0.0289513	0.744801	0.709589	0	1.45439	21.2659
222	Donor 30	Adult (35-50y)	24h	Blank	10.5544	3.64336	1.87013	0.319381	0.0194504	0.103966	0.244562	0.0471037	0.395631	16.4067
223	Donor 25	Adult (35-50y)	24h	FOS	39.3437	8.60947	4.21637	0.515629	0.0171287	0.0873599	0.128695	0	0.216055	52.7023
224	Donor 26	Adult (35-50y)	24h	FOS	24.9549	12.3564	2.84027	0.322775	0.0198832	0.146006	0.258173	0.0385537	0.442733	40.4942
225	Donor 27	Adult (35-50y)	24h	FOS	23.4873	13.9083	1.71688	0.0952123	0	0.15021	0.28508	0.0325954	0.467886	39.2077
226	Donor 28	Adult (35-50y)	24h	FOS	23.7017	18.0332	4.60549	0.253743	0	0.165371	0.246793	0.0429059	0.45507	46.5941
227	Donor 29	Adult (35-50y)	24h	FOS	37.8431	5.05251	1.97259	0.177627	0.025197	0.0515545	0.0890949	0.0232588	0.163908	45.071
228	Donor 30	Adult (35-50y)	24h	FOS	26.4655	9.83724	1.68313	0.107241	0.0177804	0.0608204	0.0920304	0	0.152851	38.1109
241	Donor 31	Adult (50-70y)	6h	Blank	4.03804	0.803765	0.25598	0.053143	0.0183774	0.0588248	0.102959	0.0405415	0.202326	5.16931
242	Donor 32	Adult (50-70y)	6h	Blank	5.5539	2.04172	0.441443	0.050662	0.016645	0.0459151	0.0801121	0	0.126027	8.10437
243	Donor 33	Adult (50-70y)	6h	Blank	5.71104	2.52601	0.667806	0.0436982	0.0236481	0.0447317	0.0673448	0	0.112077	8.9722
244	Donor 34	Adult (50-70y)	6h	Blank	3.94453	1.58143	0.590944	0	0.0185897	0.0553985	0.0902428	0.0235599	0.169201	6.13549
245	Donor 35	Adult (50-70y)	6h	Blank	5.45251	1.2091	0.743793	0.0440649	0.020847	0.0364451	0.0679577	0	0.104403	7.47032
246	Donor 36	Adult (50-70y)	6h	Blank	8.17646	3.33074	1.99572	0.0953628	0.0267858	0.0811166	0.143201	0.0534896	0.277807	13.6251
247	Donor 31	Adult (50-70y)	6h	FOS	8.76019	1.02431	0.322627	0.0742715	0.0237204	0.06616	0.100999	0	0.167159	10.2051
248	Donor 32	Adult (50-70y)	6h	FOS	8.13992	2.80181	0.456679	0.0654794	0.0194672	0.0507827	0.0792895	0.0211363	0.151208	11.4834
249	Donor 33	Adult (50-70y)	6h	FOS	16.9849	5.26369	0.761013	0.046451	0.022903	0.0457805	0.0674211	0.0205881	0.13379	23.0789
250	Donor 34	Adult (50-70y)	6h	FOS	8.92796	1.64068	0.622737	0.0557594	0.0170032	0.0538173	0.0910242	0.0298517	0.174693	11.2641
251	Donor 35	Adult (50-70y)	6h	FOS	6.05699	1.17872	0.776195	0.05307	0.0194652	0.0468043	0.0882751	0.0343947	0.169474	8.08444
252	Donor 36	Adult (50-70y)	6h	FOS	22.9632	6.14829	3.37079	0.13743	0.0544219	0.095055	0.157117	0.0203859	0.272558	32.6741
265	Donor 31	Adult (50-70y)	24h	Blank	13.2279	4.25099	2.88023	0.539664	0.0209149	0.58271	0.619739	0.0754824	1.27793	20.9197
266	Donor 32	Adult (50-70y)	24h	Blank	12.4407	4.06482	2.01845	0.299176	0.0209029	0.807886	1.00632	0.71817	2.53238	18.8441
267	Donor 33	Adult (50-70y)	24h	Blank	10.4367	5.66792	3.23645	0.0965913	0.0257483	0.248908	0.567366	0.0535109	0.869785	19.4635
268	Donor 34	Adult (50-70y)	24h	Blank	15.3174	4.1904	3.12618	0.976557	0.0237405	0.185354	0.347756	0	0.533111	23.6343
269	Donor 35	Adult (50-70y)	24h	Blank	12.4106	3.87837	3.03597	0.544487	0.0348166	1.06731	1.12088	0.772597	2.96078	19.9043
270	Donor 36	Adult (50-70y)	24h	Blank	13.7663	6.66026	3.82495	1.51681	0.0726665	1.23176	2.19426	0	3.42602	25.841
271	Donor 31	Adult (50-70y)	24h	FOS	33.7994	10.5301	4.43799	0.296066	0.0192562	0.131111	0.126287	0.0391717	0.29657	49.0828
272	Donor 32	Adult (50-70y)	24h	FOS	28.1819	14.1583	2.55233	0.359615	0.0196286	0.216837	0.303076	0.162802	0.682714	45.2717
273	Donor 33	Adult (50-70y)	24h	FOS	35.4166	13.3307	5.85024	0.100252	0.022906	0.0739181	0.14894	0.0220148	0.244873	54.7207
274	Donor 34	Adult (50-70y)	24h	FOS	31.646	9.25941	5.4604	0.798152	0.0176536	0.0914061	0.121822	0.0248245	0.238053	47.1816
275	Donor 35	Adult (50-70y)	24h	FOS	19.8359	5.971	7.94927	0.467577	0.0316161	0.125837	0.377208	0.0428787	0.545924	34.2554
276	Donor 36	Adult (50-70y)	24h	FOS	35.6981	12.0518	7.89665	0.587407	0.0635332	0.88502	1.31776	0.0220707	2.22485	56.2976
355	Donor 19	Adult (25-35y)	0h	Blank	0.364381	0.103252	0.132982	0	0	0.0412322	0	0	0.0412322	0.600614
356	Donor 20	Adult (25-35y)	0h	Blank	0.302028	0.174993	0.127615	0.037667	0	0.0456831	0.0444692	0	0.0901523	0.642303
357	Donor 21	Adult (25-35y)	0h	Blank	0.272116	0.142305	0.0966668	0.0331752	0	0.0388675	0.0423367	0	0.0812042	0.544263
358	Donor 22	Adult (25-35y)	0h	Blank	0.319003	0.123505	0	0.0376838	0	0.0391033	0	0	0.0391033	0.480191
359	Donor 23	Adult (25-35y)	0h	Blank	0.225156	0.124967	0.0954072	0.0373445	0.0334591	0.0399878	0.0488764	0	0.0888642	0.516334
360	Donor 24	Adult (25-35y)	0h	Blank	0.529256	0.203554	0.232197	0.0403702	0.0188309	0.0377682	0.0345181	0	0.0722863	1.02421
361	Donor 25	Adult (35-50y)	0h	Blank	0.397561	0.114243	0.118504	0.0390135	0.0175993	0.0482772	0.0562699	0	0.104547	0.686921
362	Donor 26	Adult (35-50y)	0h	Blank	0.406512	0.132824	0.087202	0.0350463	0.0205083	0	0.0439157	0.0192963	0.063212	0.682093
363	Donor 27	Adult (35-50y)	0h	Blank	0.224876	0.0903127	0.0710476	0	0.0176711	0.0350422	0.0478084	0.0246899	0.10754	0.403907
364	Donor 28	Adult (35-50y)	0h	Blank	0.497476	0.17672	0.100177	0	0.0172758	0.0369683	0.0426144	0	0.0795828	0.791649
365	Donor 29	Adult (35-50y)	0h	Blank	0.171939	0.0974141	0.0557997	0	0.0255006	0	0.0438151	0	0.0438151	0.350654
366	Donor 30	Adult (35-50y)	0h	Blank	0.301347	0.103731	0.082621	0.0326244	0.0192758	0.0392458	0.0452374	0.0224184	0.106902	0.539599
367	Donor 31	Adult (50-70y)	0h	Blank	0.375151	0.0917037	0.0866863	0	0.0185107	0.044688	0.0650439	0	0.109732	0.572052
368	Donor 32	Adult (50-70y)	0h	Blank	0.33111	0.119719	0.103828	0.0344573	0	0.0366757	0.0388491	0.0265452	0.10207	0.589115
369	Donor 33	Adult (50-70y)	0h	Blank	0.326636	0.0951717	0.0781261	0	0.0236917	0.0358445	0.043293	0	0.0791375	0.523626
370	Donor 34	Adult (50-70y)	0h	Blank	0.329615	0.097341	0.11403	0	0.017274	0.0399502	0.0469954	0.0217608	0.108706	0.55826
371	Donor 35	Adult (50-70y)	0h	Blank	0.501488	0.157905	0.114792	0	0.0218036	0.037561	0.0406591	0.0225342	0.100754	0.795989
372	Donor 36	Adult (50-70y)	0h	Blank	0.389164	0.14949	0.0848729	0.0393225	0.0202992	0.0415918	0.0439227	0	0.0855145	0.683149
